# Supplementary material for: Presence of Vaccine-Induced Antibodies Against Leptospira spp. Complicates the Diagnosis of Leptospirosis by the Microscopic Agglutination Test
Source: Vaccines (Basel). 2025 Sep 8;13(9):956. doi: 10.3390/vaccines13090956 (PMC12474255; doi:10.3390/vaccines13090956)
Supplement: Supplementary file 1 [file vaccines-13-00956-s001.zip]

Archive with 13 entries (12 files):
- MAT Paper_supplementary Graphiken und Tabellen_proofread/
- MAT Paper_supplementary Graphiken und Tabellen_proofread/.DS_Store
- __MACOSX/MAT Paper_supplementary Graphiken und Tabellen_proofread/._.DS_Store
- MAT Paper_supplementary Graphiken und Tabellen_proofread/Table S1.png
- __MACOSX/MAT Paper_supplementary Graphiken und Tabellen_proofread/._Table S1.png
- MAT Paper_supplementary Graphiken und Tabellen_proofread/Table S3.png
- __MACOSX/MAT Paper_supplementary Graphiken und Tabellen_proofread/._Table S3.png
- MAT Paper_supplementary Graphiken und Tabellen_proofread/Table S2.png
- __MACOSX/MAT Paper_supplementary Graphiken und Tabellen_proofread/._Table S2.png
- MAT Paper_supplementary Graphiken und Tabellen_proofread/Figure S2.png
- __MACOSX/MAT Paper_supplementary Graphiken und Tabellen_proofread/._Figure S2.png
- MAT Paper_supplementary Graphiken und Tabellen_proofread/Figure S1.png
- __MACOSX/MAT Paper_supplementary Graphiken und Tabellen_proofread/._Figure S1.png
